# Supplementary material for: Carboxypeptidase O is a lipid droplet-associated enzyme able to cleave both acidic and polar C-terminal amino acids
Source: PLoS One. 2018 Nov 2;13(11):e0206824. doi: 10.1371/journal.pone.0206824 (PMC6214572; doi:10.1371/journal.pone.0206824)
Supplement: S1 Table — (XLSX) [file pone.0206824.s003.xlsx]

## Sheet: Fig1,2
Fig 1D and 2A
Experiment	File Name	cell area (um2)	# LD	# LD + CPO	% LD association	LD/100 um2
1	6 hr W297L CPO: 1	1494	62	16	25.8065	4.14993
1	6 hr W297L CPO: 3	1517	68	11	16.1765	4.48253
1	6 hr W297L CPO: 5	1150	42	21	50	3.65217
1	6 hr W297L CPO: 7	580	18	10	55.5556	3.10345
1	6 hr W297L CPO: 9	1480	70	19	27.1429	4.72973
1	6 hr W297L CPO: 11	2326	64	28	43.75	2.7515
1	6 hr W297L CPO: 13	1725	69	22	31.8841	4
1	6 hr W297L CPO: 15	890	25	10	40	2.80899
1	6 hr W297L CPO: 17	850	28	8	28.5714	3.29412
1	6 hr W297L CPO: 19	1812	52	12	23.0769	2.86976
1	6 hr W297L CPO: 21	1080	33	11	33.3333	3.05556
1	6 hr W297L CPO: 23	1045	33	13	39.3939	3.15789
2	6 hr W297L CPO: 4	1980	18	4	22.2222	0.909091
2	6 hr W297L CPO: 9	2710	89	23	25.8427	3.28413
2	6 hr W297L CPO: 12	1820	30	10	33.3333	1.64835
2	6 hr W297L CPO: 15	2990	77	18	23.3766	2.57525
2	6 hr W297L CPO: 18	1640	55	12	21.8182	3.35366
2	6 hr W297L CPO: 21	2650	105	32	30.4762	3.96226
1	6 hr WT CPO: 1	785	44	22	50	5.6051
1	6 hr WT CPO: 3	1240	71	31	43.662	5.72581
1	6 hr WT CPO: 5	1732	70	20	28.5714	4.04157
1	6 hr WT CPO: 7	1890	139	42	30.2158	7.3545
1	6 hr WT CPO: 11	560	23	11	47.8261	4.10714
1	6 hr WT CPO: 13	520	21	11	52.381	4.03846
1	6 hr WT CPO: 17	2540	159	41	25.7862	6.25984
1	6 hr WT CPO: 19	990	41	17	41.4634	4.14141
2	6 hr WT CPO: 4	1060	67	26	38.806	6.32075
2	6 hr WT CPO: 7	1200	34	16	47.0588	2.83333
2	6 hr WT CPO: 10	950	36	11	30.5556	3.78947
2	6 hr WT CPO: 13	3210	171	26	15.2047	5.3271
2	6 hr WT CPO: 15	1910	58	19	32.7586	3.03665
2	6 hr WT CPO: 19	2560	106	21	19.8113	4.14062
2	6 hr WT CPO: 22	1660	105	30	28.5714	6.3253
1	12 hr W297L CPO: 1	1140	29	19	65.5172	2.54386
1	12 hr W297L CPO: 5	860	43	21	48.8372	5
1	12 hr W297L CPO: 7	1900	63	24	38.0952	3.31579
1	12 hr W297L CPO: 11	2430	78	20	25.641	3.20988
1	12 hr W297L CPO: 13	280	16	9	56.25	5.71429
1	12 hr W297L CPO: 15	2140	43	10	23.2558	2.00935
1	12 hr W297L CPO: 17	920	29	12	41.3793	3.15217
1	12 hr W297L CPO: 19	1690	40	15	37.5	2.36686
1	12 hr W297L CPO: 21	1580	90	24	26.6667	5.6962
1	12 hr W297L CPO: 25	2390	104	31	29.8077	4.35146
2	12 hr W297L CPO: 1	4090	93	34	36.5591	2.27384
2	12 hr W297L CPO: 4	3750	72	20	27.7778	1.92
2	12 hr W297L CPO: 7	4500	135	50	37.037	3
2	12 hr W297L CPO: 10	3720	93	40	43.0108	2.5
2	12 hr W297L CPO: 13	5240	189	68	35.9788	3.60687
2	12 hr W297L CPO: 19	3580	105	47	44.7619	2.93296
1	12 hr WT CPO: 1	1008	41	11	26.8293	4.06746
1	12 hr WT CPO: 3	1390	108	29	26.8519	7.76978
1	12 hr WT CPO: 5	1580	94	38	40.4255	5.94937
1	12 hr WT CPO: 7	1910	69	31	44.9275	3.61257
1	12 hr WT CPO: 9	2330	97	34	35.0515	4.16309
1	12 hr WT CPO: 11	2120	74	39	52.7027	3.49057
1	12 hr WT CPO: 14	1500	81	19	23.4568	5.4
1	12 hr WT CPO: 15	530	26	15	57.6923	4.90566
1	12 hr WT CPO: 17	1810	53	21	39.6226	2.92818
1	12 hr WT CPO: 19	2960	114	46	40.3509	3.85135
1	12 hr WT CPO: 21	1670	84	26	30.9524	5.02994
1	12 hr WT CPO: 25	1580	90	32	35.5556	5.6962
2	12 hr WT CPO: 1	3330	202	54	26.7327	6.06607
2	12 hr WT CPO: 4	3590	141	52	36.8794	3.92758
2	12 hr WT CPO: 7	2750	126	53	42.0635	4.58182
2	12 hr WT CPO: 10	2920	174	63	36.2069	5.9589
2	12 hr WT CPO: 13	1290	57	24	42.1053	4.4186
1	24 hr W297L CPO: 1	3300	57	34	59.6491	1.72727
1	24 hr W297L CPO: 3	2550	60	25	41.6667	2.35294
1	24 hr W297L CPO: 5	1450	21	13	61.9048	1.44828
1	24 hr W297L CPO: 7	2340	62	40	64.5161	2.64957
1	24 hr W297L CPO: 9	3300	72	37	51.3889	2.18182
1	24 hr W297L CPO: 11	3040	59	32	54.2373	1.94079
1	24 hr W297L CPO: 13	2860	43	21	48.8372	1.5035
2	24 hr W297L CPO: 1	3210	71	27	38.0282	2.21184
2	24 hr W297L CPO: 7	5720	182	37	20.3297	3.18182
2	24 hr W297L CPO: 10	4290	84	43	51.1905	1.95804
2	24 hr W297L CPO: 13	3300	97	37	38.1443	2.93939
2	24 hr W297L CPO: 16	1650	52	27	51.9231	3.15152
2	24 hr W297L CPO: 19	4140	131	61	46.5649	3.16425
2	24 hr W297L CPO: 22	4240	89	24	26.9663	2.09906
1	24 hr WT CPO: 3	1180	68	6	8.82353	5.76271
1	24 hr WT CPO: 5	960	49	14	28.5714	5.10417
1	24 hr WT CPO: 9	3760	103	18	17.4757	2.73936
1	24 hr WT CPO: 11	2500	137	28	20.438	5.48
1	24 hr WT CPO: 17	4410	105	33	31.4286	2.38095
1	24 hr WT CPO: 21	2950	66	15	22.7273	2.23729
1	24 hr WT CPO: 23	2090	35	9	25.7143	1.67464
1	24 hr WT CPO: 25	4790	147	42	28.5714	3.06889
1	24 hr WT CPO: 27	3380	109	28	25.6881	3.22485
1	24 hr WT CPO: 31	4600	101	35	34.6535	2.19565
2	24 hr WT CPO: 1	2940	70	19	27.1429	2.38095
2	24 hr WT CPO: 4	2410	85	33	38.8235	3.52697
2	24 hr WT CPO: 10	4660	164	42	25.6098	3.51931
2	24 hr WT CPO: 13	2810	93	22	23.6559	3.30961
2	24 hr WT CPO: 16	5600	140	46	32.8571	2.5
2	24 hr WT CPO: 19	4190	96	34	35.4167	2.29117
2	24 hr WT CPO: 22	4720	148	51	34.4595	3.13559
1	48 hr W297L CPO: 1	4950	53	4	7.54717	1.07071
1	48 hr W297L CPO: 3	4180	25	5	20	0.598086
1	48 hr W297L CPO: 5	1680	13	4	30.7692	0.77381
1	48 hr W297L CPO: 7	2750	41	12	29.2683	1.49091
1	48 hr W297L CPO: 9	4240	47	10	21.2766	1.10849
1	48 hr W297L CPO: 11	3630	29	7	24.1379	0.798898
1	48 hr W297L CPO: 13	3230	43	11	25.5814	1.33127
1	48 hr W297L CPO: 15	950	10	4	40	1.05263
2	48 hr W297L CPO: 4	5050	46	8	17.3913	0.910891
2	48 hr W297L CPO: 7	5100	45	9	20	0.882353
2	48 hr W297L CPO: 10	5550	48	1	2.08333	0.864865
2	48 hr W297L CPO: 14	5720	37	3	8.10811	0.646853
2	48 hr W297L CPO: 17	5720	55	1	1.81818	0.961538
1	48 hr WT CPO: 1	3850	39	4	10.2564	1.01299
1	48 hr WT CPO: 3	4630	45	14	31.1111	0.971922
1	48 hr WT CPO: 5	1910	14	4	28.5714	0.732984
1	48 hr WT CPO: 7	4990	44	11	25	0.881764
1	48 hr WT CPO: 9	4400	49	3	6.12245	1.11364
1	48 hr WT CPO: 11	5110	33	4	12.1212	0.645793
1	48 hr WT CPO: 13	3240	74	10	13.5135	2.28395
1	48 hr WT CPO: 15	4840	36	10	27.7778	0.743802
1	48 hr WT CPO: 17	3020	27	11	40.7407	0.89404
1	48 hr WT CPO: 19	3890	16	6	37.5	0.411311
2	48 hr WT CPO: 2	4840	54	7	12.963	1.1157
2	48 hr WT CPO: 4	4790	52	11	21.1538	1.08559
2	48 hr WT CPO: 10	5600	79	7	8.86076	1.41071
2	48 hr WT CPO: 13	5720	58	13	22.4138	1.01399
2	48 hr WT CPO: 16	5230	72	10	13.8889	1.37667
2	48 hr WT CPO: 19	4240	60	4	6.66667	1.41509
Fig 2B
		AREA (um2)	# LDs			LDs/100 um2
	12 hr: 2 [TF]	832	42			5.04808
	12 hr: 2 [not TF]	4888	59			1.20704
	12 hr: 4 [TF]	510	16			3.13725
	12 hr: 4 [not TF]	5210	96			1.84261
	12 hr: 7 [TF]	465	31			6.66667
	12 hr: 7 [not TF]	5255	111			2.11227
	12 hr: 9 [TF]	655	19			2.90076
	12 hr: 9 [not TF]	4075	109			2.67485
	12 hr: 12 [TF]	1530	32			2.0915
	12 hr: 12 [not TF]	4190	53			1.26492
	12 hr: 15 [TF]	887	60			6.76437
	12 hr: 15 [not TF]	4566	109			2.38721
	12 hr: 18 [TF]	791	25			3.16056
	12 hr: 18 [not TF]	4929	119			2.41428
	12 hr: 21 [TF]	829	30			3.61882
	12 hr: 21 [not TF]	2618	38			1.45149
	12 hr: 23 [TF]	948	29			3.05907
	12 hr: 23 [not TF]	3457	43			1.24385
	12 hr: 25 [TF]	445	7			1.57303
	12 hr: 25 [not TF]	4965	106			2.13494

## Sheet: Fig4
Fig 4
Undifferentiated Cells
File Name	# LD	# LD + CPO	% LD association
HPCD CPO BODIPY: 6	100	52	52
HPCD CPO BODIPY: 7	135	76	56.2963
HPCD CPO BODIPY: 10	190	107	56.3158
HPCD CPO BODIPY: 13	106	72	67.9245
HPCD CPO BODIPY: 16	163	95	58.2822
HPCD CPO BODIPY: 19	105	56	53.3333
HPCD CPO BODIPY: 22	171	96	56.1404
HPCD CPO BODIPY: 25	159	82	51.5723
HPCD CPO BODIPY: 28	122	63	51.6393
HPCD CPO BODIPY: 31	104	60	57.6923
average	135.5		56.1196
Ctrl CPO BODIPY: 1	167	71	42.515
Ctrl CPO BODIPY: 4	134	61	45.5224
Ctrl CPO BODIPY: 7	136	74	54.4118
Ctrl CPO BODIPY: 10	136	51	37.5
Ctrl CPO BODIPY: 13	71	24	33.8028
Ctrl CPO BODIPY: 16	85	44	51.7647
Ctrl CPO BODIPY: 19	126	58	46.0317
Ctrl CPO BODIPY: 22	120	47	39.1667
Ctrl CPO BODIPY: 25	134	49	36.5672
average	123.222		43.0314
Chol CPO BODIPY: 1	206	8	3.8835
Chol CPO BODIPY: 5	123	6	4.87805
Chol CPO BODIPY: 8	107	4	3.73832
Chol CPO BODIPY: 11	99	5	5.05051
Chol CPO BODIPY: 14	134	3	2.23881
Chol CPO BODIPY: 17	108	5	4.62963
Chol CPO BODIPY: 20	120	2	1.66667
Chol CPO BODIPY: 23	68	4	5.88235
Chol CPO BODIPY: 26	104	6	5.76923
average	118.778		4.19301
Differentiated Cells
File Name	# LD	#ring-like CPO structures
Chol CPO BODIPY: 1		7
Chol CPO BODIPY: 4		9
Chol CPO BODIPY: 7		13
Chol CPO BODIPY: 10		11
Chol CPO BODIPY: 13		46
Chol CPO BODIPY: 16		21
Chol CPO BODIPY: 19		16
average		17.5714
Ctrl CPO BODIPY: 4		44
Ctrl CPO BODIPY: 7		75
Ctrl CPO BODIPY: 10		155
Ctrl CPO BODIPY: 13		140
Ctrl CPO BODIPY: 16		74
Ctrl CPO BODIPY: 19		160
Ctrl CPO BODIPY: 22		95
average		106.143
HPCD CPO BODIPY: 1		84
HPCD CPO BODIPY: 4		63
HPCD CPO BODIPY: 7		83
HPCD CPO BODIPY: 10		78
HPCD CPO BODIPY: 13		183
HPCD CPO BODIPY: 16		80
HPCD CPO BODIPY: 19		106
average		96.7143

## Sheet: Fig5A
Figure 5A
	Note: +CPO shown in Fig4A, -CPO not shown in Fig			Replicate (Initial rate of reaction (mUnits/minute))
Experiment	+/- CPO	Treatment	Length of Treatment (min)	A	B	C	Mean
1	-	cholesterol	0	0.139	0.143	0.126	0.136
1	-	cholesterol	30	0.146	0.129	0.163	0.146
1	-	cholesterol	60	0.149	0.169	0.169	0.162333
1	-	cholesterol	120	0.158	0.162	0.176	0.165333
1	+	cholesterol	0	1.2	1.37	1.192	1.254
1	+	cholesterol	30	1.099	1.062	1.061	1.074
1	+	cholesterol	60	1.037	0.705	0.996	0.912667
1	+	cholesterol	120	0.869	0.806	0.901	0.858667
2	-	cholesterol	0	0.129	0.129	0.161	0.139667
2	-	cholesterol	30	0.154	0.151	0.169	0.158
2	-	cholesterol	60	0.152	0.171	0.146	0.156333
2	-	cholesterol	120	0.153	0.146	0.167	0.155333
2	+	cholesterol	0	1.508	1.486	1.454	1.48267
2	+	cholesterol	30	1.366	1.322	1.32	1.336
2	+	cholesterol	60	1.208	1.191	0.964	1.121
2	+	cholesterol	120	0.942	0.976	0.996	0.971333
3	-	cholesterol	0	0.102	0.091	0.012	0.0683333
3	-	cholesterol	30	0.107	0.091	0.083	0.0936667
3	-	cholesterol	60	0.118	0.099	0.082	0.0996667
3	-	cholesterol	120	0.154	0.103	0.1	0.119
3	+	cholesterol	0	0.808	0.788	0.769	0.788333
3	+	cholesterol	30	0.738	0.671	0.674	0.694333
3	+	cholesterol	60	0.72	0.669	0.691	0.693333
3	+	cholesterol	120	0.671	0.598	0.621	0.63
3	-	HPCD	0	0.102	0.091	0.012	0.0683333
3	-	HPCD	30	0.085	0.097	0.083	0.0883333
3	-	HPCD	60	0.102	0.094	0.091	0.0956667
3	-	HPCD	120	0.0111	0.086	0.132	0.0763667
3	+	HPCD	0	0.808	0.788	0.769	0.788333
3	+	HPCD	30	1.2	1.08	1.022	1.10067
3	+	HPCD	60	1.271	1.186	1.174	1.21033
3	+	HPCD	120	1.649	1.387	1.288	1.44133
4	-	HPCD	0	0.106	0.087	0.091	0.0946667
4	-	HPCD	30	0.098	0.113	0.092	0.101
4	-	HPCD	60	0.093	0.107	0.104	0.101333
4	-	HPCD	120	0.107	0.094	0.089	0.0966667
4	+	HPCD	0	1.024	0.973	0.949	0.982
4	+	HPCD	30	1.202	1.121	1.128	1.15033
4	+	HPCD	60	1.273	1.201	1.205	1.22633
4	+	HPCD	120	1.438	1.343	1.278	1.353
4	-	HPCD	0	0.095	0.109	0.082	0.0953333
4	-	HPCD	30	0.105	0.095	0.101	0.100333
4	-	HPCD	60	0.098	0.114	0.098	0.103333
4	-	HPCD	120	0.104	0.097	0.085	0.0953333
4	+	HPCD	0	0.987	0.989	0.918	0.964667
4	+	HPCD	30	1.251	1.121	1.117	1.163
4	+	HPCD	60	1.409	1.225	1.221	1.285
4	+	HPCD	120	1.376	1.336	1.289	1.33367
Experimental Averages
				Experimental Means (Initial rate of reaction (mUnits/minute))
	+/- CPO	Treatment	Length of Treatment (min)	1	2	3
	-	cholesterol	0	0.136	0.139667	0.0683333
	-	cholesterol	30	0.146	0.158	0.0936667
	-	cholesterol	60	0.162333	0.156333	0.0996667
	-	cholesterol	120	0.165333	0.155333	0.119
	+	cholesterol	0	1.254	1.48267	0.788333
	+	cholesterol	30	1.074	1.336	0.694333
	+	cholesterol	60	0.912667	1.121	0.693333
	+	cholesterol	120	0.858667	0.971333	0.63
	-	HPCD	0	0.0683333	0.0946667	0.0953333
	-	HPCD	30	0.0883333	0.101	0.100333
	-	HPCD	60	0.0956667	0.101333	0.103333
	-	HPCD	120	0.0763667	0.0966667	0.0953333
	+	HPCD	0	0.788333	0.982	0.964667
	+	HPCD	30	1.10067	1.15033	1.163
	+	HPCD	60	1.21033	1.22633	1.285
	+	HPCD	120	1.44133	1.353	1.33367
Experimental Averages % of +CPO, 0 min treatment
				Experimental Means (Initial rate of reaction (mUnits/minute))					Note: +CPO shown in Fig5A, -CPO not shown in Fig
	+/- CPO	Treatment	Length of Treatment (min)	1	2	3	Mean	StDev
	-	cholesterol	0	10.8453	9.41996	8.66808	9.64445	1.10583
	-	cholesterol	30	11.6427	10.6565	11.8816	11.3936	0.649452
	-	cholesterol	60	12.9452	10.5441	12.6427	12.044	1.30776
	-	cholesterol	120	13.1845	10.4766	15.0951	12.9187	2.3207
	+	cholesterol	0	100	100	100	100	0
	+	cholesterol	30	85.6459	90.1079	88.0761	87.9433	2.23395
	+	cholesterol	60	72.7804	75.607	87.9493	78.7789	8.06653
	+	cholesterol	120	68.4742	65.5126	79.9154	71.3007	7.60608
	-	HPCD	0	8.66808	9.64019	9.88252	9.39693	0.642727
	-	HPCD	30	11.2051	10.2851	10.4008	10.6303	0.50108
	-	HPCD	60	12.1353	10.3191	10.7118	11.0554	0.95562
	-	HPCD	120	9.6871	9.84386	9.88252	9.80449	0.103482
	+	HPCD	0	100	100	100	100	0
	+	HPCD	30	139.619	117.142	120.56	125.774	12.1119
	+	HPCD	60	153.531	124.881	133.207	137.206	14.7375
	+	HPCD	120	182.833	137.78	138.252	152.955	25.8763

## Sheet: Fig5C
Figure 5C
Cell extracts from Experiment 3 (Fig 5A)
		Replicate (Initial rate of reaction (mUnits/minute))
Cell extract	FA-EE Substrate Concentration (mM)	A	B	C
HPCD (120 min)	1.6	1.263	1.258	1.255
HPCD (120 min)	1.2	1.703	1.688	1.545
HPCD (120 min)	0.8	1.628	1.581	1.637
HPCD (120 min)	0.6	1.511	1.524	1.489
HPCD (120 min)	0.4	1.27	1.318	1.285
HPCD (120 min)	0.3	1.279	1.237	1.253
HPCD (120 min)	0.2	0.983	1.027	0.973
HPCD (120 min)	0.1	0.602	0.637	0.638
Control	1.6	0.828	0.799	0.777
Control	1.2	1.026	1.015	0.99
Control	0.8	1.025	1.018	0.999
Control	0.6	1.088	1.051	1.066
Control	0.4	1	0.946	0.932
Control	0.3	0.888	0.84	0.823
Control	0.2	0.686	0.661	0.657
Control	0.1	0.452	0.462	0.449
Cholesterol (120 min)	1.6	0.592	0.623	0.625
Cholesterol (120 min)	1.2	0.759	0.741	0.776
Cholesterol (120 min)	0.8	0.791	0.801	0.826
Cholesterol (120 min)	0.6	0.748	0.747	0.762
Cholesterol (120 min)	0.4	0.72	0.724	0.737
Cholesterol (120 min)	0.3	0.625	0.605	0.631
Cholesterol (120 min)	0.2	0.477	0.483	0.544
	0.1	0.327	0.333	0.312

## Sheet: Fig6
Figure 6
MDCK cells
Stably transfected with	Transiently tranfected with	Treatment	Luciferase activity (ratio of media:lysate)													Mean	StDev
																														AVERAGE	STDEV
pcDNA	pLenti6.3-GLUC	HPCD	1.26376	1.55717	1.54613	1.68805	2.09557	2.36462	1.56072	1.77212						1.73102	0.348391
pcDNA-CPO	pLenti6.3-GLUC	HPCD	1.48071	1.59876	1.41976	1.61265	2.12107	2.05288	1.78069	1.92656						1.74914	0.263182
pcDNA-CPO W297L	pLenti6.3-GLUC	HPCD	1.60119	1.59653	2.5073	2.27818	2.21511	2.35205								2.09173	0.394032
pcDNA	pLenti6.3-GLUC	control	3.48043	2.90534	3.17706	3.05843	3.18764	2.97445								3.13056	0.204023
pcDNA-CPO	pLenti6.3-GLUC	control	2.90721	3.03533	2.73278	2.84589	4.21642	3.88305								3.27011	0.62076
pcDNA-CPO W297L	pLenti6.3-GLUC	control	2.68639	2.83346	2.97567	2.9958	3.89385	5.51844								3.48393	1.08287
pcDNA	pLenti6.3-GLUC	cholesterol	1.25152	1.30628	2.03933	2.18643	1.90145	2.14594	1.97387	1.83913						1.83049	0.359662
pcDNA-CPO	pLenti6.3-GLUC	cholesterol	1.47444	1.30751	2.14876	2.20565	1.75798	1.56601	2.29798	2.26043						1.87735	0.397018
pcDNA-CPO W297L	pLenti6.3-GLUC	cholesterol	1.7256	1.66352	2.5232	2.17536	2.2079	2.2126								2.0847	0.328142
pcDNA	pLenti6.3-GLUC-RTDL	HPCD	0.256932	0.256744	0.217332	0.263832	0.581643	0.521673	0.425006	0.443847						0.370876	0.139622
pcDNA-CPO	pLenti6.3-GLUC-RTDL	HPCD	0.392547	0.371947	0.344189	0.3255	0.642989	0.643268	0.61317	0.534164						0.483472	0.139095
pcDNA-CPO W297L	pLenti6.3-GLUC-RTDL	HPCD	0.49254	0.506292	0.542383	0.557695	0.542559	0.52957								0.528507	0.024618
pcDNA	pLenti6.3-GLUC-RTDL	control	0.461387	0.405558	0.51034	0.491644	0.524602	0.395768								0.464883	0.0541433
pcDNA-CPO	pLenti6.3-GLUC-RTDL	control	0.568417	0.55212	0.44404	0.518169	0.63818	0.618383								0.556552	0.0703971
pcDNA-CPO W297L	pLenti6.3-GLUC-RTDL	control	0.447384	0.480901	0.498756	0.545486	0.601971	0.551064								0.520927	0.0558243
pcDNA	pLenti6.3-GLUC-RTDL	cholesterol	0.208439	0.202705	0.215315	0.296076	0.315112	0.330248	0.414643	0.296173						0.284839	0.0731912
pcDNA-CPO	pLenti6.3-GLUC-RTDL	cholesterol	0.258651	0.265069	0.357427	0.360134	0.396617	0.344422	0.471972	0.403268						0.357195	0.0709331
pcDNA-CPO W297L	pLenti6.3-GLUC-RTDL	cholesterol	0.308605	0.395931	0.454658	0.43	0.377294	0.431121								0.399602	0.0524218
pcDNA	pLenti6.3-GLUC-KDEL	HPCD	0.225571	0.20968	0.185918	0.198099	0.514788	0.476571	0.287085	0.268421						0.295767	0.128412
pcDNA-CPO	pLenti6.3-GLUC-KDEL	HPCD	0.242774	0.28231	0.268731	0.253367	0.411223	0.503495	0.429113	0.378576						0.346198	0.0973146
pcDNA-CPO W297L	pLenti6.3-GLUC-KDEL	HPCD	0.363799	0.329401	0.409936	0.409967	0.406988	0.407331								0.387904	0.0338154
pcDNA	pLenti6.3-GLUC-KDEL	control	0.276421	0.226519	0.244265	0.302718	0.226026	0.244181								0.253355	0.0303402
pcDNA-CPO	pLenti6.3-GLUC-KDEL	control	0.317469	0.325076	0.270849	0.265789	0.379122	0.408071								0.327729	0.0570621
pcDNA-CPO W297L	pLenti6.3-GLUC-KDEL	control	0.215884	0.290441	0.247561	0.242464	0.313953	0.316957								0.27121	0.0417998
pcDNA	pLenti6.3-GLUC-KDEL	cholesterol	0.132332	0.14819	0.185229	0.196978	0.238566	0.235743	0.327663	0.329483						0.224273	0.0742636
pcDNA-CPO	pLenti6.3-GLUC-KDEL	cholesterol	0.205862	0.216917	0.290355	0.323447	0.313331	0.331083	0.381438	0.43974						0.312772	0.077833
pcDNA-CPO W297L	pLenti6.3-GLUC-KDEL	cholesterol	0.260474	0.234531	0.333982	0.653308	0.319014	0.317033								0.353057	0.152047
pcDNA	pLenti6.3-GLUC-KDEL-E	HPCD	3.15833	0.996452	1.93213	2.17812	2.63651	2.51476	2.44078	2.80342	2.68453	2.24888	2.34893	2.69272		2.3863	0.542427
pcDNA-CPO	pLenti6.3-GLUC-KDEL-E	HPCD	0.236566	0.289605	0.183379	0.17326	0.263557	0.207038	0.171784	0.263995	0.418222	0.300161	0.430017	0.483459		0.285087	0.105903
pcDNA-CPO W297L	pLenti6.3-GLUC-KDEL-E	HPCD	0.755631	0.683597	0.86303	1.44566	0.680251	0.648766	0.643974	0.677558	1.31017	0.72451	0.65074	1.15239		0.853023	0.284702
pcDNA	pLenti6.3-GLUC-KDEL-E	control	2.63059	4.09583	4.69372	3.87416	3.8817	3.12074	2.76387	1.59382	1.76168	3.02824	5.81256			3.38699	1.2487
pcDNA-CPO	pLenti6.3-GLUC-KDEL-E	control	0.304818	0.30287	0.186878	0.227295	0.224036	0.268232	0.192776	0.144422	0.464587	0.512727	0.499188	0.530773		0.32155	0.141516
pcDNA-CPO W297L	pLenti6.3-GLUC-KDEL-E	control	1.72711	1.28395	1.75572	1.26701	1.30242	1.21136	1.19155	1.28431	1.92907	1.59096	1.26302			1.43695	0.262062
pcDNA	pLenti6.3-GLUC-KDEL-E	cholesterol	2.24897	3.64471	3.8737	2.61918	2.52991	2.76497	2.26177	2.60541	1.12564	1.09584	3.84355	2.33766		2.57928	0.906051
pcDNA-CPO	pLenti6.3-GLUC-KDEL-E	cholesterol	0.393792	0.418169	0.23197	0.251513	0.233025	0.202213	0.412796	0.311603	0.379452	0.478371	0.364397	0.399551		0.339738	0.0903943
pcDNA-CPO W297L	pLenti6.3-GLUC-KDEL-E	cholesterol	1.4015	1.29682	1.41129	1.02896	0.717731	0.967248	0.972754	1.17221	1.42672	1.37199	1.46444			1.20288	0.247764

## Sheet: Fig7
Figure 7
	Luciferase Activity (ratio of media:lysate)
+/- CPO	GLuc	KDEL	KDEL-E	KDEL-D	KDEL-EL	KDEL-Y	KDEL-N	KDEL-Q	KDEL-S	KDEL-T
-	3.1625	0.244566	3.24743	3.09112	2.26818	3.29046	3.45459	3.73163	3.44634	3.07274
-	3.00693	0.259658	3.39893	3.13236	2.19255	3.27458	3.5376	3.34353	2.92843	2.79049
-	5.62242	0.424076	6.23948	3.87308	3.80662	3.04444	3.54459	2.9758	2.79549	2.58376
-	4.44664	0.436785	6.5039	6.49142	3.02555	2.72285	3.36812	2.98822	3.07423	2.73758
-		0.253866	4.46296		1.34711	2.11579	2.51721	2.58749	2.33178	2.20511
-			2.80671		1.17649	2.14634	2.50462	2.44068	2.13744	1.85081
-			2.43417
+	3.03058	0.215623	0.296194	0.286318	2.40543	2.17652	2.73166	2.49488	1.68093	2.50032
+	3.37071	0.267967	0.312883	0.30302	2.56246	2.23765	2.61103	2.68194	1.73556	2.39371
+	2.95674	0.180498	0.25244	0.298393	3.46291	1.62921	2.06188	1.89429	0.960636	1.7377
+	3.36827	0.265009	0.310957	0.393644	3.15049	1.6316	1.91978	1.82958	1.22733	1.74475
+		0.164155	0.412052		1.30485	1.32236	1.67769	1.5	0.890411	1.53871
+			0.138654		1.05255	1.38558	1.5843	1.51	0.987786	1.57741
+			0.168039
